# Supplementary material for: Upregulation of ABLIM1 Differentiates Intrahepatic Cholangiocarcinoma from Hepatocellular Carcinoma and Both Colorectal and Pancreatic Adenocarcinoma Liver Metastases
Source: Genes (Basel). 2024 Nov 28;15(12):1545. doi: 10.3390/genes15121545 (PMC11675665; doi:10.3390/genes15121545)
Supplement: Supplementary file 1 [file genes-15-01545-s001.zip]

Archive with 1 entries (1 files):
- genes-3294845-supplementary.xlsx
