# Supplementary material for: Upregulation of ABLIM1 Differentiates Intrahepatic Cholangiocarcinoma from Hepatocellular Carcinoma and Both Colorectal and Pancreatic Adenocarcinoma Liver Metastases
Source: Genes (Basel). 2024 Nov 28;15(12):1545. doi: 10.3390/genes15121545 (PMC11675665; doi:10.3390/genes15121545)
Supplement: Supplementary file 1 [file genes-15-01545-s001.zip › genes-3294845-supplementary.xlsx]

## Sheet: Supplementary Table 1
Table S1: The demographic data including gender and age, disease type, histologic subtype, histologic grade and TNM classification of malignant tumors. TNM staging was performed in accordance with the UICC 8th Edition 2017. Histological grading was performed using the standard grading system according to the WHO Classification of Tumors (well, moderately or poorly differentiated) and a classifica…
Patient ID	Gender	Age	Diagnosis	Histologic subtype	Histologic grade	TNM Classification
1	M	61	HCC	Macrotrabecular and pseudoglandular carcinoma	Well differentiated	pT1a Nx Mx
2	M	77	HCC	Pseudoglandular carcinoma	Well differentiated	pT1b Nx Mx
3	M	70	HCC	Macrotrabecular carcinoma	Poorly differentiated	pT3 N0 Mx
4	M	70	HCC	Macrotrabecular and pseudoglandular carcinoma	Well differentiated	pT2 N0 Mx
5	M	54	HCC	Macrotrabecular carcinoma	Moderately differentiated	pT1a Nx Mx
6	M	75	HCC	Steatotic carcinoma	Moderately differentiated	pT1b Nx Mx
7	M	70	HCC	Macrotrabecular and pseudoglandular carcinoma	Moderately differentiated	pT2 Nx Mx
8	M	69	HCC	Macrotrabecular carcinoma	Poorly differentiated	pT2 Nx Mx
9	F	77	HCC	Trabecular and steatotic, partially solid carcinoma	Well differentiated	pT2 Nx Mx
10	M	76	HCC	Macrotrabecular and pseudoglandular carcinoma	Poorly differentiated	pT1b Nx Mx
11	F	60	HCC	Macrotrabecular carcinoma with hyaline globules	Poorly differentiated	pT2 Nx Mx
12	M	63	HCC	Pseudoglandular carcinoma	Moderately differentiated	pT1b N0 Mx
13	M	63	HCC	Macrotrabecular carcinoma with hyaline globules	Poorly differentiated	pT2 Nx Mx
14	F	64	HCC	Macrotrabecular carcinoma	Poorly differentiated	pT1 Nx Mx
15	M	60	HCC	Pseudoglandular carcinoma	Well differentiated	pT1a Nx Mx
16	F	81	CCA	Small duct adenocarcinoma	Well differentiated	pT1b Nx Mx
17	F	68	CCA	Small duct adenocarcinoma	Moderately differentiated	pT1a Nx Mx
18	F	64	CCA	Small duct adenocarcinoma	Moderately differentiated	pT2 Nx Mx
19	M	63	CCA	Pancreatobiliary adenocarcinoma	Moderately differentiated	pT2b N0 Mx
20	M	65	CCA	Small duct adenocarcinoma	Moderately differentiated	pT2a N0 Mx
21	M	60	CCA	Small duct adenocarcinoma	Moderately differentiated	pT1a N0 Mx
22	F	63	CCA	Small duct adenocarcinoma	Moderately differentiated	pT2 N1 Mx
23	F	59	CCA	Small duct adenocarcinoma	Poorly differentiated	pT2 N1 Mx
24	M	55	CCA	Small duct adenocarcinoma	Moderately differentiated	pT2 N1 Mx
25	F	58	CCA	Small duct adenocarcinoma	Moderately differentiated	pT2 N2 Mx
26	M	72	CCA	Small duct adenocarcinoma	Poorly differentiated	pT2 N1 Mx
27	M	69	CCA	Small duct adenocarcinoma	Poorly differentiated	pT2b Nx Mx
28	F	73	CCA	Large duct adenocarcinoma	Moderately differentiated	pT2 N1 Mx
29	F	70	CCA	Small duct adenocarcinoma	Poorly differentiated	pT2b N2 Mx
30	M	69	CCA	Small duct adenocarcinoma	Poorly differentiated	pT2 Nx Mx
31	F	58	PDAC	Ductal adenocarcinoma	Poorly differentiated	pT2 N2 Mx
32	M	51	PDAC	Ductal adenocarcinoma	Poorly differentiated	pT2 N1 Mx
33	F	77	PDAC	Ductal adenocarcinoma	Poorly differentiated	pT2 N2 Mx
34	F	76	PDAC	Ductal adenocarcinoma	Moderately differentiated	pT3 N1 Mx
35	F	85	PDAC	Ductal adenocarcinoma	Moderately differentiated	pT2 N0 Mx
36	F	77	PDAC	Ductal adenocarcinoma	Moderately differentiated	pT2 N0 Mx
37	M	69	PDAC	Ductal adenocarcinoma	Poorly differentiated	pT2 N2 Mx
38	M	76	PDAC	Ductal adenocarcinoma	Poorly differentiated	pT2 N1 Mx
39	M	58	PDAC	Ductal adenocarcinoma	Poorly differentiated	pT2 N2 Mx
40	M	70	PDAC	Ductal adenocarcinoma	Poorly differentiated	pT3 N2 Mx
41	F	61	PDAC	Ductal adenocarcinoma	Poorly differentiated	pT3 N1 Mx
42	M	70	PDAC	Ductal adenocarcinoma	Poorly differentiated	pT3 N1 Mx
43	F	80	PDAC	Ductal adenocarcinoma	Poorly differentiated	pT3 N1 Mx
44	F	57	PDAC	Ductal adenocarcinoma	Poorly differentiated	pT3 N1 Mx
45	M	85	PDAC	Ductal adenocarcinoma	Moderately differentiated	pT3 N1 Mx
46	F	67	PCLM	Adenocarcinoma NOS	Poorly differentiated	pTx Nx M1
47	M	54	PCLM	Adenocarcinoma NOS	Poorly differentiated	pTx Nx M1
48	M	56	PCLM	Adenocarcinoma NOS	Moderately differentiated	pTx Nx M1
49	M	57	PCLM	Adenocarcinoma NOS	Moderately differentiated	pTx Nx M1
50	M	42	PCLM	Adenocarcinoma NOS	Moderately differentiated	pT3 N1 M1
51	M	69	PCLM	Adenocarcinoma NOS	Poorly differentiated	pT3 N1 M1
52	F	74	PCLM	Adenocarcinoma NOS	Poorly differentiated	pT2 N0 M1
53	F	72	PCLM	Adenocarcinoma NOS	Moderately differentiated	pTx Nx M1
54	M	60	PCLM	Adenocarcinoma NOS	Moderately differentiated	pT2 N1 M1
55	M	65	PCLM	Adenocarcinoma NOS	Poorly differentiated	pT3 N2 M1
56	M	83	CRC	Adenocarcinoma NOS	Poorly differentiated	pT3 N2a Mx
57	F	64	CRC	Adenocarcinoma NOS	Moderately differentiated	pT4b N0 Mx
58	M	82	CRC	Mucinous adenocarcinoma	Poorly differentiated (undifferentiated)	pT3 N0 Mx
59	F	59	CRC	Adenocarcinoma NOS	Moderately differentiated	pT4a N2b Mx
60	F	72	CRC	Medullary adenocarcinoma	Poorly differentiated	pT4b N1 Mx
61	M	74	CRC	Adenocarcinoma NOS	Moderately differentiated	pT2 N0 M1b
62	F	63	CRLM	Adenocarcinoma NOS	Moderately differentiated	pT3 N2b M1a
63	F	67	CRLM	Adenocarcinoma NOS	Moderately differentiated	pT4 N0 M1
64	M	68	CRLM	Adenocarcinoma NOS	Moderately differentiated	pT3 N2b M1
65	F	50	CRLM	Adenocarcinoma NOS	Moderately differentiated	pTx Nx M1
66	F	57	CRLM	Adenocarcinoma NOS	Moderately differentiated	pTx Nx M1
67	M	62	CRLM	Adenocarcinoma NOS	Moderately differentiated	pTx Nx M1
68	M	52	CRLM	Adenocarcinoma NOS	Well differentiated	pTx Nx M1
69	M	68	CRLM	Adenocarcinoma NOS	Moderately differentiated	pTx Nx M1
70	F	78	CRLM	Adenocarcinoma NOS	Well differentiated	pT2 N0 M1
71	M	71	CRLM	Mucinous adenocarcinoma	Moderately differentiated (differentiated)	pTx Nx M1
72	M	66	CRLM	Adenocarcinoma NOS	Poorly differentiated	pT4a N2b M1a
73	F	81	CRLM	Adenocarcinoma NOS	Poorly differentiated	pT3 N2a M1
74	M	68	CRLM	Adenocarcinoma NOS	Poorly differentiated	pT4 N2 M1
75	M	72	CRLM	Adenocarcinoma NOS	Moderately differentiated	pT3 N2b M1a
76	F	80	CRLM	Adenocarcinoma NOS	Moderately differentiated	pT4a N1b M1a
77	F	75	CRLM	Adenocarcinoma NOS	Moderately differentiated	pTx Nx M1
78	M	81	CRLM	Adenocarcinoma NOS	Moderately differentiated	pT4a N1b M1a
79	F	44	CRLM	Adenocarcinoma NOS	Moderately differentiated	pT4a N2b M1
80	F	44	CRLM	Adenocarcinoma NOS	Moderately differentiated	pT4a N2b M2

## Sheet: Supplementary Table 2
Table S2: Nanodrop measurements. Included are the ratios of absorbance at wavelengths 230, 260 and 280 nm (A260/A280 and A260/A230) of all included samples. Legend: HCC, hepatocellular carcinoma. CCA, cholangiocarcinoma. PDAC, pancreatic ductal adenocarcinoma. PCLM, pancreatic ductal adenocarcinoma liver metastases. CRC, colorectal adenocarcinoma. CRLM, colorectal liver metastases. NAT, normal ti…
Nanodrop
Sample ID	Conc.(ng/µL)	A260/A280	A260/A230
HCC NAT 1	235.4	2	1.9
HCC NAT 2	204.2	1.97	1.8
HCC NAT 3	267	1.96	1.66
HCC NAT 4	404.3	1.96	1.66
HCC NAT 5	343	2	1.93
HCC NAT 6	248.9	1.96	1.71
HCC NAT 7	350.8	1.9	1.5
HCC NAT 8	333.3	2.01	1.94
HCC NAT 9	278.4	1.97	1.81
HCC NAT 10	368.7	1.92	1.53
HCC NAT 11	418.2	1.99	1.93
HCC NAT 12	291.3	1.99	1.79
HCC NAT 13	280.2	1.98	1.9
HCC NAT 14	490.4	1.98	1.95
HCC NAT 15	362.4	2	1.9
HCC 1	535	2.07	2.21
HCC 2	483.4	2.08	2.11
HCC 3	361.9	2.03	1.94
HCC 4	374.4	2.03	2.07
HCC 5	509.8	2.04	1.82
HCC 6	535.8	2.04	2.03
HCC 7	393.4	2.03	2
HCC 8	406.6	2.01	1.88
HCC 9	459.7	2.01	1.9
HCC 10	458	2	1.9
HCC 11	489.5	1.98	1.89
HCC 12	530.3	2.01	1.84
HCC 13	397.2	2	2.05
HCC 14	701.7	2.01	2.06
HCC 15	505.4	2.01	1.98
CCA NAT 1	308.5	2	1.84
CCA NAT 2	408.7	1.96	1.81
CCA NAT 3	368.1	2.02	2.02
CCA NAT 4	250.3	1.97	1.98
CCA NAT 5	193.2	1.96	1.84
CCA NAT 6	223.6	1.97	1.7
CCA NAT 7	330.9	1.99	1.82
CCA NAT 8	240	1.98	1.89
CCA NAT 9	447.2	2.04	1.93
CCA NAT 10	498.6	1.97	1.68
CCA NAT 12	524.6	2.05	2.08
CCA NAT 13	475.2	1.99	1.81
CCA NAT 14	517.3	2	2.06
CCA NAT 15	555.8	2	2.13
CCA NAT 16	597.6	2.06	1.98
CCA 1	177	2	1.63
CCA 2	390	2.03	2.01
CCA 3	517.5	2.01	1.9
CCA 4	338	2.02	1.98
CCA 5	249.6	2.03	1.98
CCA 6	237.9	1.96	2.02
CCA 7	238.8	1.95	1.87
CCA 8	264.2	1.99	1.95
CCA 9	211.9	1.98	1.76
CCA 10	312.2	2.01	1.91
CCA 12	437.5	2.03	2
CCA 13	336.3	1.96	1.92
CCA 14	217.6	1.89	1.67
CCA 15	341.9	1.99	1.94
CCA 16	217.2	1.95	1.48
CRC NAT 1	112.4	1.86	1.57
CRC NAT 2	563	1.97	2.03
CRC NAT 3	455.5	2.03	2.12
CRC NAT 4	258.5	1.98	1.74
CRC NAT 5	132.2	1.92	1.49
CRC NAT 6	93	1.8	1.35
CRC NAT 7	201	1.95	1.74
CRC NAT 8	116.3	1.84	1.14
CRC NAT 9	393	2.03	1.99
CRC NAT 10	209.7	1.99	1.91
CRC NAT 11	338.3	2.02	1.97
CRC NAT 12	181.7	1.99	1.85
CRC NAT 13	154.3	1.98	1.77
CRC NAT 14	297	2.02	1.99
CRC NAT 15	144.5	1.95	1.83
CRC 1	503.8	2.01	2.04
CRC 2	849.5	1.99	1.95
CRC 3	300.3	2	1.79
CRC 4	615.3	2.02	2.04
CRC 5	558.2	2.05	1.94
CRC 6	245.8	1.94	1.59
CRC 7	743.9	1.99	1.75
CRC 8	562.2	1.98	1.89
CRC 9	1113.5	2.04	2.14
CRC 10	458	2.04	2.04
CRC 11	346.1	2.03	2.01
CRC 12	550.7	2.07	2.12
CRC 13	1201.2	2.1	2.19
CRC 14	364.3	2.01	2
CRC 15	417.5	2.02	2.07
PDAC NAT 1	470	1.99	1.97
PDAC NAT 2	340.5	1.97	1.96
PDAC NAT 3	252.2	2.01	1.88
PDAC NAT 4	297	2.03	2.01
PDAC NAT 5	171.6	1.96	1.82
PDAC NAT 6	355.2	2.04	2.05
PDAC NAT 7	392	2.06	2.07
PDAC NAT 8	343.7	2.05	2.02
PDAC NAT 9	487.7	2.03	1.93
PDAC NAT 10	131.1	1.95	1.74
PDAC NAT 11	346.9	2.04	2.05
PDAC NAT 12	906.8	2.05	2.1
PDAC NAT 13	412.3	2.06	2.06
PDAC NAT 14	491.5	1.96	1.97
PDAC NAT 15	152.3	1.97	1.8
PDAC 1	69.5	1.86	1.48
PDAC 2	110.2	1.93	1.72
PDAC 3	148.3	1.96	1.71
PDAC 4	152.1	1.97	1.92
PDAC 5	96.4	1.96	1.78
PDAC 6	98.8	1.94	1.7
PDAC 7	104.3	1.95	1.81
PDAC 8	90.2	1.92	1.64
PDAC 9	118.6	1.93	1.73
PDAC 10	232.7	2	1.97
PDAC 11	195	1.98	1.87
PDAC 12	248.1	2.01	1.93
PDAC 13	135.4	1.94	1.8
PDAC 14	153	1.94	1.63
PDAC 15	81.6	1.9	1.33
CRLM 1	359.3	1.98	1.86
CRLM 2	507	2.01	1.88
CRLM 3	248.3	1.98	1.9
CRLM 4	449.4	2	1.85
CRLM 5	260.6	2.02	1.97
CRLM 6	433.5	1.99	1.93
CRLM 7	475.9	2.02	2.04
CRLM 8	293.6	1.99	1.9
CRLM 9	580	2.01	2
CRLM 10	142.5	1.95	1.69
CRLM 11	539.7	2.06	2.01
CRLM 12	152.7	1.82	1.26
CRLM 13	195.5	1.93	1.59
CRLM 14	372.5	1.95	1.74
CRLM 15	468.8	2	2.04
CRLM 16	175.8	1.91	1.64
CRLM 17	355.1	1.99	1.94
CRLM 18	523.9	2.05	2.02
CRLM 19	1125.4	2.03	2.02
PCLM 1	475.105	1.972	1.75
PCLM 2	314.1	1.94	1.83
PCLM 3	279.325	1.865	1.585
PCLM 4	334.4	1.99	1.92
PCLM 5	553.936	2.03	2.043
PCLM 6	267.6	1.88	1.54
PCLM 7	799.2	1.98	1.89
PCLM 8	208.2	1.95	1.86
PCLM 9	440.818	2.002	1.969
PCLM 10	325.639	1.96	1.778

## Sheet: Supplementary Table 3
Table S3: The ∆∆Cq, FC and p-values of all included comparisons. The statistically significant results are highlighted in bold. Legend: HCC, hepatocellular carcinoma. CCA, cholangiocarcinoma. PDAC, pancreatic ductal adenocarcinoma. PCLM, pancreatic ductal adenocarcinoma liver metastases. CRC, colorectal adenocarcinoma. CRLM, colorectal liver metastases. NAT, normal tissue adjacent to tumor.
Comparison	RNF135			EFNB2			RNF125			ABLIM1			HOXC4			OSMR			PROX-AS1
	ΔΔCq	Fold change	p-value	ΔΔCq	Fold change	p-value	ΔΔCq	Fold change	p-value	ΔΔCq	Fold change	p-value	ΔΔCq	Fold change	p-value	ΔΔCq	Fold change	p-value	ΔΔCq	Fold change	p-value
HCC vs HCC NAT	1.57278	-2.97477	8.21804e-06	-0.700547	1.62512	0.0151969	1.52004	-2.868	0.06676	0.640846	-1.55924	0.00533753	-0.780031	1.71717	0.104841	0.289535	-1.22225	0.151616	0.903038	-1.87	0.0274148
HCC vs CRLM	1.98288	-3.95281	5.94661e-08	0.833603	-1.78213	0.0174826	0.613813	-1.5303	0.41844	0.166126	-1.12204	0.525349	1.66505	-3.17124	0.00289152	-1.15568	2.22789	7.72942e-05	-1.17537	2.25851	0.111
HCC vs PCLM	1.57894	-2.9875	0.00014979	0.289071	-1.22185	0.602087	1.19946	-2.29654	0.270875	-0.105737	-1.07604	0.791428	2.45552	-5.48512	0.00162509	-0.146132	1.1066	0.60235	-0.614939	1.53149	0.384535
CCA vs CCA NAT	-1.42181	2.67921	0.000654958	-3.07182	8.40831	1.81782e-08	2.22979	-4.69065	0.00292966	-0.93949	1.91785	0.00839669	-3.3251	10.022	7.10088e-05	-2.09358	4.26807	6.94875e-06	0.334039	-1.26054	0.599601
CCA vs CRLM	0.708014	-1.63355	0.00214368	0.862408	-1.81807	0.0389893	0.766076	-1.70064	0.149411	-2.10632	4.30591	4.49175e-08	-2.23843	4.71884	0.000101246	-2.41484	5.33262	1.42465e-09	-0.575544	1.49024	0.287495
CCA vs PCLM	0.304075	-1.23463	0.120385	0.317876	-1.24649	0.565366	1.35173	-2.55217	0.0756057	-2.37818	5.19881	4.37242e-06	-1.44796	2.72821	0.0408509	-1.4053	2.64873	0.000335295	-0.0151091	1.01053	0.988934
CRC vs CRC NAT	/	/	/	/	/	/	/	/	/	/	/	/	/	/	/	-1.31469	2.48749	0.0298845	-1.94022	3.83764	0.00211149
CRLM vs CRC NAT	/	/	/	/	/	/	/	/	/	/	/	/	/	/	/	0.316378	-1.2452	0.41486	-3.78823	13.8156	8.25053e-05
CRLM vs CRC	/	/	/	/	/	/	/	/	/	/	/	/	/	/	/	1.63107	-3.09742	8.99469e-05	-1.84801	3.60003	0.00428676
CRLM vs HCC	-1.98288	3.95281	5.94661e-08	-0.833603	1.78213	0.0174826	-0.613813	1.5303	0.41844	-0.166126	1.12204	0.525349	-1.66505	3.17124	0.00289152	1.15568	-2.22789	7.72942e-05	1.17537	-2.25851	0.111
CRLM vs HCC NAT	-0.410102	1.32878	0.0690658	-1.53415	2.89618	4.95085e-05	0.906232	-1.87414	0.0165054	0.47472	-1.38965	0.0749529	-2.44508	5.44556	3.82064e-05	1.44521	-2.72303	6.20858e-05	2.07841	-4.22342	0.00238925
CRLM vs CCA	-0.708014	1.63355	0.00214368	-0.862408	1.81807	0.0389893	-0.766076	1.70064	0.149411	2.10632	-4.30591	4.49175e-08	2.23843	-4.71884	0.000101246	2.41484	-5.33262	1.42465e-09	0.575544	-1.49024	0.287495
CRLM vs CCA NAT	-2.12982	4.37664	2.48071e-10	-3.93422	15.2869	8.67553e-12	1.46371	-2.75817	0.00173322	1.16683	-2.24518	0.000290079	-1.03023	2.04235	0.0638128	0.32126	-1.24942	0.281474	0.909583	-1.8785	0.169475
PDAC vs PDAC NAT	/	/	/	/	/	/	/	/	/	/	/	/	/	/	/	0.570128	-1.48466	0.00608088	2.65486	-6.29783	0.00233498
PCLM vs PDAC NAT	/	/	/	/	/	/	/	/	/	/	/	/	/	/	/	0.906749	-1.87482	0.00368147	0.350271	-1.2748	0.73816
PCLM vs PDAC	/	/	/	/	/	/	/	/	/	/	/	/	/	/	/	0.336621	-1.2628	0.270541	-2.24754	4.74872	0.04
PCLM vs HCC	-1.57894	2.9875	0.00014979	-0.289071	1.22185	0.602087	-1.19946	2.29654	0.270875	0.105737	-1.07604	0.791428	-2.45552	5.48512	0.00162509	0.146132	-1.1066	0.60235	0.614939	-1.53149	0.384535
PCLM vs HCC NAT	-0.00616284	1.00428	0.981187	-0.989618	1.98566	0.0911292	0.320582	-1.24883	0.632801	0.746583	-1.67781	0.080088	-3.23556	9.41888	9.30023e-05	0.435667	-1.35254	0.258418	1.51798	-2.86389	0.0760637
PCLM vs CCA	-0.304075	1.23463	0.120385	-0.317876	1.24649	0.565366	-1.35173	2.55217	0.0756057	2.37818	-5.19881	4.37242e-06	1.44796	-2.72821	0.0408509	1.4053	-2.64873	0.000335295	0.0151091	-1.01053	0.988934
PCLM vs CCA NAT	-1.72589	3.30783	1.5183e-06	-3.38969	10.4809	1.19958e-06	0.878061	-1.8379	0.176646	1.43869	-2.71075	0.00108607	-1.82071	3.53255	0.0190451	-0.688285	1.61137	0.0562455	0.349148	-1.27381	0.652127
CRLM vs PCLM	-0.403939	1.32312	0.113094	-0.544532	1.45855	0.308096	0.58565	-1.50072	0.336005	-0.271863	1.20737	0.477691	0.790476	-1.72965	0.263526	1.00955	-2.01328	0.00330675	0.560435	-1.47471	0.824141
HCC vs CCA	1.27486	-2.41976	0.000533358	-0.0288048	1.02017	0.935579	-0.152263	1.11131	0.861096	2.27245	-4.83141	2.37003e-09	3.90348	-14.9646	1.59061e-08	1.25917	-2.39357	7.47364e-05	-0.59983	1.51554	0.446026
CAA vs HCC NAT	0.297912	-1.22936	0.395158	-0.671742	1.59299	0.064651	1.67231	-3.18724	0.000916059	-1.6316	3.09856	1.06269e-06	-4.68351	25.6967	3.01432e-10	-0.969632	1.95834	0.00825446	1.50287	-2.83405	0.0540092
HCC vs CCA NAT	-0.146946	1.10722	0.635604	-3.10062	8.57788	3.25153e-10	2.07752	-4.22082	0.0207665	1.33296	-2.51918	2.37003e-09	0.634816	-1.55274	0.148617	-0.834417	1.78314	0.00606196	-0.265791	1.2023	0.484344
HCC NAT vs CCA NAT	-1.71972	3.29373	9.33703e-08	-2.40007	5.27831	4.46089e-08	0.55748	-1.4717	0.147841	0.692109	-1.61564	0.00983397	1.41485	-2.66632	0.0116954	-1.12395	2.17943	0.0030474	-1.16883	2.24829	4.76324e-05

## Sheet: Supplementary Table 4
Table S4: An overview of the included genes and lncRNAs with a description of their functions, their involvement in cancer and their involvement in cancer-related signaling pathways.
Gene/lncRNA	Ful name	Protein class/lncRNA	Function	Role in cancer	Oncogene/tumor suppresor	References
RNF135	Ring finger protein 135	Ring finger protein family-containing E3 ubiquitin ligase	Part of antiviral innate immunity by ubiquitinating RIG-I to produce interferon-β, regulate gene transcription, translation, cell adhesion and epithelial development.	-Promotion of ERK signaling pathway -Inhibition of tumorigenesis by regulating AKT signaling -Influences the tumor microenvironment -Associated with the regulation of cell E11migration -Associated with the anti-tumor immunity -Regulation of ubiquitination	Tumor suppresor	[30-35, 69]
EFNB2	ephrin-B2	Ligand for Eph receptors (EPHB4 and EPHA3), a family of receptor tyrosine kinases	Part of EPH/ephrin signaling pathways.	-Regulation of proliferation, migration, invasion of cancer cells -Regulation of angiogenesis through the Eph receptor tyrosine kinases activation	Oncogene or tumor suppresor	[43-48, 69]
RNF125	Ring finger protein 125	Ring finger protein family-containing E3 ubiquitin ligase	Positive regulator in the T-cell receptor signaling pathway, negative regulator of type I interferon production. Mediates ubiquitination and subsequent degradation of p53/TP53 and JAK1.	-Promotion of p53 degradation -Inhibition of tumor growth -Promotion of tumor immunity -Prevention of infiltration of CD4+, CD8+ T cells and macrophages -Activation the I3 signaling pathway	Tumor suppresor	[36-42, 69]
ABLIM1	Actin-binding LIM protein 1	E3 ubiquitin ligase	Binds to actin filaments and mediates interactions between actin and cytoplasmic targets, which is essential for cell proliferation and migration.	-Involved in cell proliferation and migration -Activation of the NF-ĸB/CCL-20 signaling through modulating IĸBα ubiquitination and J4	Oncogene or tumor suppresor	[57-59, 69]
HOXC4	Homeobox-C 4	Transcription factor	Role in early development and maintainance of morphogenesis.	-Promotion of tumorigenesis wia proliferation, apoptosis, migration and invasion by affecting PI3K/AKT and MAPK signaling pathway	Oncogene	[51-53, 69]
OSMR	Oncostatin M receptor	Member of the type I cytokine receptor family	Transduces oncostatin M and interleukin 31 induced signaling events.	-Positive regulation of the acute inflammatory response -Regulation of cell proliferation -Reprogramming of fibroblasts -Regulation of tumour growth and metastasis through the production of oncogenic signaling cues for prolonged STAT3 activation	Tumor suppresor	[58-62, 69]
LIFR-AS1	Leukemia inhibitory factor receptor antisense RNA1	lncRNA	Might function as a regulator of key signaling pathways such as the JAK/STAT and Hedgehog signaling pathways important for cellular proliferation, differentiation and maintaining tissue homeostasis.	-Regulating tumor proliferation, migration, invasion, EMT and apoptosis -Modulating JAK/STAT signaling -Acting as a sponge for oncogenic microRNAs -Inhibits E6 signaling -Promotes apoptosis -Regulating cell cycle proteins	Tumor suppresor	[57, 66, 69]
PROX1-AS1	Prospero homeobox 1 antisense RNA 1	lncRNA	Contributes to normal gene regulation and cellular function particularly in processes like development, lymphatic system regulation and cellular differentiation via regulation of the PROX1 gene.	-Tumor growth and metastasis through proliferation, invasion and migration -Promotion of EMT wia sponging miR-193a-5p, which leads to the upregulation of GRB2 -Influencing cell proliferation wia sponging of miR-375 wich leads to uprehulation of E2F3, influening the E2F signaling pathway -Can influence key oncogenic pathways such as the PI3K/AKT/mTOR and MAPK/ERK pathways	Oncogene or tumor suppresor	[63-65, 69]

## Sheet: Supplementary Figure 1
Figure S1: The results of the analyses of AmiCA and Xena platforms for RNF135, EFNB2, RNF125, HOXC4, OSMR and PROX1-AS1. For the lncRNA PROX1-AS1, the data were sourced solely from the Xena platform, as the AmiCA platform does not contain lncRNA data. From Xena platform we included 1079 samples of HCC, HCC NAT, CCA, CCA NAT, CRC, CRC NAT, PDAC and PDAC NAT samples. Abbreviations: HCC, hepatocellu…
